# Supplementary material for: SARS-CoV-2 infection initiates interleukin-17-enriched transcriptional response in different cells from multiple organs
Source: Sci Rep. 2021 Aug 19;11:16814. doi: 10.1038/s41598-021-96110-3 (PMC8376961; doi:10.1038/s41598-021-96110-3)
Supplement: Supplementary file 2 — Supplementary Information 2. [file 41598_2021_96110_MOESM2_ESM.xlsx]

## Sheet: SARS-CoV-2 gene list
A549 (GSE147507)		pHAE(GSE 153970)		Liver (GSE151803)		Cardiomyocytes (GSE150392)		NHBE (GSE147507)		A549-ACE2-MOI2 (GSE147507)		A549-ACE2-MOI0.2 (GSE147507
ISG15		TNFRSF9		ACSS1		BIRC3		ZC3H12A		LINC00115		LINC00115
IFI6		DAPP1		ALDH1A3		PTGS2		PDZK1IP1		ISG15		ZC3H12A
IFI44L		TMPRSS11E		ALDH3A1		CXCL2		SPRR2D		PER3		HIST2H2BF
IFI44		VNN3		AREG		OAS1		SPRR2A		TNFRSF9		HIST2H2BE
IFIT3		DHRS2		ARL14		IL11		SPRR2E		OTUD3		EFNA1
IFIT1		PCK2		B3GNT3		SERPINE1		PGLYRP4		ZNF436		SELE
IFITM1		LIPG		B3GNT5		CA9		S100A8		IFI6		IER5
IRF7		CORO1A		BCL3		OAS3		S100A7		THEMIS2		PTGS2
OAS1		CSF3		C12orf75		TNFAIP3		IFITM1		ZC3H12A		ATF3
OAS3		IL23A		C1orf106		NR4A1		SAA2		SNIP1		HIST3H2BB
OAS2		HBEGF		C9orf152		IL1B		SAA1		RLF		EGR2
OASL		STC2		CCL20		GALNT15		BIRC3		SNORD38B		DUSP8
IRF9		CCL20		CD24		SPOCD1		KRT6B		MYSM1		C11orf96
IFI27		IL17C		CDC42BPG		NT5E		OAS1		JUN		PCF11
XAF1		CXCL6		CEACAM6		FERMT3		OAS3		MIER1		BHLHE41
EIF2AK2		ADM2		CHST4		NR4A2		IRF9		IFI44L		COL2A1
IFIH1		APOBEC3A		CLDN2		MX1		IFI27		IFI44		NR4A1
STAT1		CHAC1		CLDN4		NUAK2		SERPINA3		BCL10		IL23A
HELZ2		ANO1		COL17A1		CXCL1		TNFAIP2		GBP1		DDIT3
MX1		EMP1		CTSE		SPDYA		C15orf48		GBP4		MIR3685
PARP9		PSAT1		CXCL1		ZC3H12A		BCL2A1		F3		NFKBIA
DTX3L		EGR4		CXCL3		ANGPTL4		RHCG		RSBN1		HIF1A-AS2
HERC6		ALDH1L2		CXCL5		ZBTB2		XAF1		HIST2H2BF		FOS
DDX60		SCEL		CXCL6		SUCNR1		CSF3		HIST2H2BE		PPP4R4
SAMD9L		IL6		DEPDC1B		NPIPB7		C1QTNF1		CRTC2		SNORA28
PARP10		IL36G		DGKA		TGIF2-RAB5IF		TNFSF14		EFNA3		ACAN
DDX58		ADAMTS14		DUOX2		MRC1		C3		EFNA1		PRKXP1
		DUOXA2		EEF1A2		MICB		ICAM1		IFI16		FOXC2
		DUOX2		EHF		HAS2		IL36G		SELE		SNORA48
		BCL2A1		ELF3		IRF8		CCL20		ABL2		KDM6B
		S100A8		ELOVL7		MAFF		PI3		IER5		PER1
		S100A7		EPCAM		GDF15		MMP9		PPP1R15B		RASD1
		CCL28		EPS8L3		SLC12A8		MX2		MDM4		CCL2
		ANKRD22		FAM57A		AL358777.3		MX1		PIGR		NR1D1
		GBP5		FUT4		SLC2A5		LIF		ATF3		PPM1E
		RAET1L		FXYD3		FOSB		IRAK2		PROX1		GPR142
		ALPL		GALNT3		CCL7		CXCL1		DUSP10		ZNF57
		IVL		GPRC5A		PTAFR		CXCL5		ARID4B		ZNF77
		SPRR3		IER3		OSM		CXCL3		KLF6		ICAM1
		SPRR2D		IL1RN		NR4A3		CXCL2		ARL5B		ICAM5
		PGLYRP4		IL8		IFI44L		CSF2		EPC1		JUNB
		S100A9		ITGA2		MAP3K8		HBEGF		EGR2		IER2
		S100A12		KIAA1244		CD200R1		TNIP1		ADIRF		ZFP36
		CXCL3		KRT19		PTX3		CFB		IFIT2		BCL3
		CXCL5		KRT7		NFKB2		VNN1		IFIT3		FOSB
		CXCL1		LAMC2		MYRFL		VNN3		IFIT1		BBC3
		A2ML1		LYN		GREM1		TNFAIP3		GOLGA7B		MIR3191
		TUBA1A		LYZ		HAS1		SOD2		NFKB2		DBP
		CXCL11		MACC1		NR1D1		IL6		IFITM1		PPP1R15A
		CXCL8		MAPK13		IFNB1		INHBA		IFITM3		BRE-AS1
		SPRR1B		MKI67		CD83		PLAT		IRF7		REL
		SPRR1A		MMP1		IRF7		SLC6A14		DUSP8		NEURL3
		HAS2		MST1R		PPP1R15A				TRIM22		IL1A
		KRT13		MUC13		AC015813.2				SCUBE2		DLX2
		DEFB4A		MUC5B		CYP1B1				LOC644656		CLK1
		BPGM		NTN4		PAPPA				ZNF143		CCL20
		SLC26A9		OSMR		NFATC2				ADM		LBP
		ODAPH		PAG1		PER2				NAV2		MAFF
		DEFB4B		PDZK1IP1		CXCL3				LMO2		CSRNP1
		PGBD5		PIGR		AC117488.1				ABTB2		NFKBIZ
		RTKN2		PLAUR		BAAT				C11orf96		CD200R1
		NTM		PLSCR1		IFIT3				CELF1		CCNL1
		SPNS2		PRR15L		CCNL1				SERPING1		SNORA63
		KRT6B		REG4		ATF3				GLYAT		CXCL1
		CEACAM19		SERPINB2		CSRNP1				FERMT3		CXCL3
		BNIP5		SGPP2		FOS				BATF2		CXCL2
		SERPINB2		SLC16A3		PTPRN				NEAT1		EREG
		SPRR2E		SLC2A6		SIX4				FOSL1		FGB
		PRSS		SLC37A1		C7orf61				PCF11		FGA
		KRTAP2-3		SPINK1		CMPK2				ANKRD49		FST
		AL356234.2		SPINT1		NFKBIZ				BIRC3		ARRDC3
		SPRR2A		ST14		TMEM200A				MMP13		EGR1
		SPRR2F		SYT13		PLA2G4A				SLC6A12		CREBRF
		MGAM		TACSTD2		HLF				NECAP1		HIST1H2AK
		CCL4		TC2N		NXPE2				KLRC2		IER3
		PRSS2		TM4SF1		ISG20				CDKN1B		HLA-B
				TMC5		SGK1				AEBP2		TNF
				TMEM45B		HSPA6				BHLHE41		LTB
				TNFRSF11A		LINC01823				SLC38A4		NFKBIE
				TNFSF15		PCDH15				COL2A1		TNFAIP3
				TOX3		ANKRD33B				CCNT1		ACHE
				TRIM15		SNAI1				NR4A1		ZNF596
				TSPAN1		TAF4B				STAT2		EGR3
				TSPAN15		UGCG				DDIT3		SLCO5A1
				VSIG1		CXCR1				FRS2		ZBTB10
				VWA1		CSF1				C12orf50		KLF10
				ZC3H12A		BHLHE41				BTG1		ARC
						SPHK1				MIR3685		NFIL3
						STC1				SLC17A8		NR4A3
						AC008770.4				PPTC7		ZBTB6
						NFKBIA				OAS1		NTNG2
						NPC1L1				OAS3
						ACTBL2				OAS2
						OAS2				OASL
						IL1A				RSRC2
						GAL3ST1				USPL1
						PER1				FOXO1
						MRGPRX2				EPSTI1
						FOSL1				SNORA31
						PLAUR				INTS6
						AC005532.1				TEX29
						GFPT2				LINC00641
						CHD2				REC8
						NPIPB6				NFKBIA
						HIVEP2				MBIP
						WNK4				PNN
						TM4SF1				SIX4
						LTA				HIF1A-AS2
						CDH16				ADAM20P1
						NBPF10				FOS
						CXCL8				ESRRB
						IFI44				IFI27
						PCK1				PPP4R4
						CD68				SERPINA10
						CPA4				SNHG10
						MYCT1				LDHAL6B
						OSTN-AS1				ARID3B
						SLC20A1				CYP1A1
						SLC19A2				GOLGA6C
						ANKS4B				BCL2A1
						ICAM1				CHD2
						RELB				PRKXP1
						LINC02574				SOCS1
						NPIPB9				RBBP6
						SRGN				PRR14
						RFLNA				CLUHP3
						CFAP43				ZNF267
						AP000790.1				CYLD
						CREBRF				SALL1
						ADGRE5				NLRC5
						GALNT12				FOXC2
						BCL6				P2RX5-TAX1BP3
						LIF				XAF1
						MYO10				RNASEK
						IRF1				MIR497HG
						VEGFC				SNORA48
						IFIT2				WRAP53
						CDCP1				KDM6B
						TNC				PER1
						RGS4				VAMP2
						MLKL				USP43
						SLC25A25				MYH3
						PFKFB4				PLD6
						OOSP3				FLCN
						KCNG1				LGALS9
						RAB27B				NSRP1
						LOX				CCL2
						DHX58				ZNF830
						SLC5A3				CCL4
						PYY				IKZF3
						EGR2				NR1D1
						PDE10A				DHX58
						DUSP6				STAT5A
						SERPINB8				AOC3
						SYNDIG1L				IFI35
						STC2				SOX9
						H3C13				DNAH17
						BMPR1B				MAFG
						SPINT1				ANKRD12
						SH2B3				LDLRAD4
						SP100				MEX3C
						BHLHE40				NEDD4L
						MEDAG				GADD45B
						KLF10				DIRAS1
						APCDD1L				ZNF555
						ATP10A				ZNF57
						IP6K3				ZNF77
						LOXL3				ZNF121
						TFPI2				C19orf66
						PARP10				ICAM4
						INHBA				ICAM5
						HELZ2				ZNF627
						AC245033.1				JUNB
						ARRDC3				IER2
						AOC3				LOC284454
						IL6				HSH2D
						H2BC8				MED26
						AC000072.1				KCNN1
						CA12				ZNF14
						AMIGO2				NFKBID
						CD44				IFNL3
						ELF3				IFNL2
						SAA1				IFNL1
						DUSP4				ZFP36
						TRIM14				PLEKHG2
						TMED7-TICAM2				SERTAD3
						SAMHD1				POU2F2
						TNFSF4				PINLYP
						F2RL1				BCL3
						TRIM38				RELB
						ZBTB21				FOSB
						IPMK				ZC3H4
						TMEM158				BBC3
						ANXA10				DBP
						BARX1				PLEKHA4
						TMEM255B				PPP1R15A
						CIART				ADM5
						CDK5R1				KLKP1
						PLOD2				KLK14
						IFRD1				IL11
						CABP5				AURKC
						CSF2RB				ZNF547
						KCNJ6				ZNF211
						SAMD9				COLEC11
						GPBP1				CMPK2
						JUNB				RSAD2
						ISG15				GRHL1
						IL33				KLF11
						PDCD1LG2				BRE-AS1
						USP18				FOXN2
						H2BC18				PNPT1
						DRAM1				REL
						PDK4				SERTAD2
						APLN				MXD1
						ZSWIM4				TET3
						TMEM119				NEURL3
						AGTR1				IL1A
						PTGIS				CXCR4
						AC116366.2				ZEB2
						CHD1				TANK
						KLF5				IFIH1
						AL137026.3				RAPGEF4
						LINC01615				MIR561
						SUSD3				CLK1
						DUSP1				USP37
						TET3				CCL20
						SBNO2				SP110
						FNDC11				PER2
						CPM				SNAP25
						GPR87				LOC100270804
						AC119674.2				SAMHD1
						HLA-E				ARHGAP40
						PMAIP1				CEBPB
						SGK2				PCK1
						SLAMF8				PPP4R1L
						SLC2A3				HELZ2
						DDX58				ETS2
						SOX17				MX2
						TRAF1				MX1
						CLK4				ZBTB21
						SELPLG				UBASH3A
						BMP6				USP18
						CASS4				ZNF280B
						NBPF14				LIF
						NR6A1				RFPL3S
						TPBG				MAFF
						CCL5				BHLHE40
						TGM3				IRAK2
						PXT1				TRANK1
						AC011603.3				C3orf35
										ITGA9
										CSRNP1
										CCDC13
										UBA7
										DCP1A
										PPP4R2
										ZNF654
										FILIP1L
										NFKBIZ
										CD200R1
										ZBTB20
										PARP9
										PARP14
										LOC653712
										IL20RB
										PLSCR1
										TIPARP
										CCNL1
										PTX3
										SHOX2
										ARL14
										TNFSF10
										LAMP3
										B3GNT5
										MB21D2
										HES1
										PROM1
										RBPJ
										DCAF4L1
										CHIC2
										CXCL1
										CXCL3
										CXCL2
										EREG
										CXCL11
										RASGEF1B
										PPM1K
										HERC5
										NFKB1
										DDX60
										DDX60L
										C5orf51
										ARRDC3
										MCTP1
										TNFAIP8
										SRFBP1
										CSF2
										C5orf56
										IRF1
										EGR1
										ZNF300P1
										FGF18
										DUSP1
										CREBRF
										DRD1
										N4BP3
										HIVEP1
										GMPR
										HIST1H2BE
										HIST1H4E
										HIST1H4I
										HIST1H2AK
										ZSCAN12P1
										HLA-F
										PPP1R10
										IER3
										TNF
										LTB
										PIM1
										GUCA1B
										NFKBIE
										LINC00472
										SNORD50B
										ZNF292
										ALDH8A1
										TNFAIP3
										HIVEP2
										HYMAI
										SUMO4
										IPCEF1
										WTAP
										LPA
										CCR6
										DLL1
										ZNF12
										HDAC9
										IL6
										CREB5
										INHBA
										NPC1L1
										RBM48
										SAMD9
										SAMD9L
										HBP1
										PARP12
										NKX3-1
										STMN4
										IDO1
										THAP1
										SLCO5A1
										ZBTB10
										GEM
										KLF10
										SLA
										ARC
										PARP10
										CD274
										IFNB1
										IFNA22P
										IFNA5
										DDX58
										CBWD6
										C9orf57
										NFIL3
										NR4A3
										KLF4
										ZBTB43
										ZNF79
										NTNG2
										PIGA
										MIR221
										ZNF674-AS1
										CFP

## Sheet: SARS-CoV gene list
CoV1 24H	CoV1 48H	CoV1 72H	CoV1 96H
FOSB	RGS1	APOBEC3A	LINC01093
FOS	FOS	LINC01093	OASL
NR4A1	ERVH-4	OASL	IFI27
CD55	FADS2	CXCL11	IFIT1P1
RASD1	FOSB	CXCL10	IFI27
DUSP1	KLF6	IFNB1	IFIT1
RASD1	ITGB1BP2	RGS1	IFI44L
LOC105372881	MT1E	RSAD2	CXCL10
GLI1	C1S	RSAD2	IFI6
INHBA	NR4A1	MX2	RSAD2
SIK1	ATG16L2	IFIT1	RSAD2
EGR1	IL6	MX2	MX2
SIK1	GEM	IFNL3	BST2
CXCL2	PILRB	CXCL11	MX2
EGR2	MUC5B	ISG15	ISG15
IL6	PILRB	IFI44L	XAF1
GOLGA6C	PGGHG	IFI27	IFIT3
FAM26E	CCT6P1	ERVH-4	ZBP1
MAP3K8	PILRA	IFIT2	IFIT2
RASD2	ATAT1	IFI27	OAS3
DUSP5P1	SLC23A3	IFIT2	XAF1
ANKRD30BP2	HERC2P2	IFIT3	ERVH-4
ATF3	SMOC1	PRNT	MX1
ATF3	JMJD7-PLA2G4B	BST2	RGR
DUSP5	LAT	PAEP	XAF1
RAB11FIP1	MUC5B	AIM2	PRNT
LOC650226	HERC2P2	TRIML2	OAS3
HLA-DQA2	SEC31B	IFNL1	IFI44
DUSP2	MALAT1	ZBP1	HERC5
TBC1D3B	HERC2P2	IFI6	FOS
HCAR1	LOC155060	EPSTI1	OAS1
PILRB	GOLGA8A	OAS3	OAS2
TNNI2	BCLAF1	OAS2	NXNL1
PILRA	SGK494	HERC5	OAS2
PAX8-AS1	NEAT1	IFNL2	RNY1P6
PILRB	TNFRSF25	OAS3	IFITM1
DUSP6	C1orf162	NPFFR2	NR4A1
MYH6	C1R	TNFSF13B	HERC6
ZSWIM8	MUC5B	MX1	NKX6-3
ZFP36	SALL4	OAS2	HERC6
DUSP2	SNHG8	RGR	CD55
HBEGF	AGER	NPFFR2	IRF7
ATG16L2	RCN3	XAF1	ZBTB47
C8orf4	CAPN3	XAF1	FADS2
LAT	MUC5AC	TRMU///GTSE1	SCAMP4
AGBL4	DUSP1	FADS2	SCN4A
PPIL2	HBS1L	DDX58	TRIML2
IER3	CLASRP	XAF1	PLA2G4F
SEC31B	CPT1B	OAS1	IFITM4P
TRAPPC6B	LOC645513	HHIP	AC132872.4
CELF6	NOC2L	CD86	SAMD10
SEPT7P2	KIFC2	IFI44	GLYCTK
ANGPT2	ZMYND8	SSTR2	PRAM1
C8orf4	EME2	ZBTB47	EGR1
PAX8-AS1	MAMDC4	PNPLA5	HLA-L
NEAT1	GABRE	EPSTI1	LOC643802
LOC155060	DUOX1	GEM	TYROBP
CCT6P1	MST1P2	USP18	HLA-K
MALAT1	ZNF692	FOS	MALAT1
HEMK1	RAB24	GMPR	CCT6P1
HES1	ANKRD23	IL10RA	CYP2D6
PAX8-AS1	PABPC1L	LRRC2	GOLGA8F
NEAT1	MUC5B	BATF2
LOC155060	GOLGA8F	USP18
CCT6P1	PDXDC2P	IRF7
MALAT1	SEPT7P2	ZBP1
HEMK1	USP36	LAMP3
SOCS3	CYP2D6	RPA4
AMT	HEMK1	TAGAP
JUNB	ANKRD30BP2	NR4A1
GOLGA2P2Y	GOLGA8F	CCR8
POU5F1	KIAA0895L	NXNL1
CMAHP	GOLGA8T	WFDC9
JUNB	MLXIPL	IRF7
TNFAIP3	GGT7	DDX60
VMP1	FAM193B	CXCL2
ARID2	GOLGA8A	DDX60
AREG	VEGFA	HERC6
PIP5K1A	CCNL2	GBP5
GOLGA8EP	MAP3K8	SLC15A3
ITIH4	SERPINB3	STAT1
PABPC1L	GOLGA6A	DDX60L
ARVCF	LENG8	APOBEC3B
EMP1	NFKB2	DRD3
MGA	LPXN	DDX60L
GADD45B	TAF1C	EDAR
DST	RBM3	PNMA3
NR4A2	APBB3	HERC6
HBEGF	VEGFA	PLA2G4C
GOLGA8S	ACAP3	SAMD9L
EDN2	TAF1C	IFI35
LMO3	LAT	PLA2G4F
SLC25A25	IGLL1	IFIH1
CSRNP1	SNORA70	CD55
SYNGAP1	ATN1	SAMD10
GOLGA8A	MLXIPL	NKX6-3
DKFZP586B0319	DOK3	NLRC5
CYP2A7	ASPG	ISG20
GEM	SLC25A35	GLYCTK
MROH1	EXOC3	ETV7
AVIL	PARP14	JUN
BCLAF1	PDXDC2P	IFITM1
MAP3K8	PAQR6	HSH2D
NLRC5	NRBP2	TMEM140
LINC00672	TBC1D3F	CSRNP1
ZBTB24	SERPINB4	CABP7
PVRIG	PDXDC2P	DUSP5
LAT	MST1	PNPT1
ANO8	NFKBID	TNFAIP3
GGT7	LINC01089	GLRA4
ENO3	ST7-AS1	PPP6R1
KRT6B	PLCH2	SAP130
FGFBP2	ITIH4	SLC6A4
RRN3P1	GOLGA8A	TNFAIP3
RBM3	METTL3	CSAG1
GON4L	GOLGA8A	PPM1K
GSTT2	MAFF	GPR17
DIP2B	PAN2	SCTR
DBIL5P2	CENPT	NT5C3A
B3GNT5	PVRIG	PPM1K
ZNF208	PRSS22	TMEM140
DFFB	NEAT1	GBP4
LMCD1	NRBP2	NR1D1
AVIL	HCN3	SP110
CBR3	HEMK1	EGR2
EXOSC6	PIM1	IFIT5
USP32P2	LIMS3	MLKL
DTNBP1	GOLGA8F	USP36
BMS1P6	RUSC1-AS1	CPEB2
ARPC4-TTLL3	DMPK	MLKL
XAF1	ADAM8	DHX58
MTMR9LP	ATAD3B	EGR1
MTHFD1L	ZNF207	ZC3HAV1
MRI1	E2F4	EIF2AK2
ZNF233	PKD1P6-NPIPP1	IFITM4P
JADE2	STK38	DUSP1
	ADCY10P1	CGB1
	AHSA2	UBE2L6
	PARP6	PILRA
	GTPBP2	LMF1
	ATXN7	MAP3K8
	ASAH1	PARP12
	TRMT44	PARP14
	STAG3	SP100
	MTF1	CPT1B
	ARHGAP26	PILRB
	GON4L	MAP4K1
	MYO1B	BCL2L14
	C19orf66	MT1E
	ZNF251	SLED1
		TOR1B
		C19orf66
		APOBEC3G
		ANKRD30BP2
		PRKCA
		PABPC1L
		CCT6P1
		IRF9
		MALAT1
		PML
		SLC25A28
		CCDC57
		LGALS9
		RAB24
		DTX3L
		GAL3ST1
		FAM122C
		HIST1H2AM
		SNHG8
		TRA2B
		SETD5
		CAPN3
		CMTR1
		EME2
		CCNL1
		SP100
		GSDMB
		MC1R
		TRIM14
		TNFRSF25
		NRG2
		RCC1L
		SIRPB1
		TRIM38

## Sheet: MERS gene list
MERS 24H	MERS 48H
SSX2	SSX2
FBXL8	CXCL10
OR3A4P	CXCL11
SLC22A23	IFIT2
TSPAN18	FBXL8
CXCL10	OASL
PRR36	IFIT3
LCE2B	MX2
IFIT2	ZBP1
NR4A1	IFIT2
FOS	CMPK2
NATD1	BATF2
IGDCC3	LAMP3
OR13D1	HERC5
ATP1A3	IFI44L
LCE1A	IFNL2
C2CD4D	EPSTI1
IFIT2	BST2
EGR1	USP18
CEL	DDX60L
RHOF	SLC22A23
HSPA6	TNFSF13B
CXCL2	IFNL1
OASL	DDX58
LTA	XAF1
ATF3	GBP5
DUSP1	IRF7
C11orf96	DDX58
IL17C	WARS1
NID1	PRR36
PPP1R3G	IFIH1
KIFC3	OAS2
TNFAIP3	CXCL9
DDIT3	SAMD9L
SF3A2	HELZ2
JUN	MX1
EGR2	SAMD9L
IL6	IFI44
CXCL3	XAF1
ZFP36	DDX60
MAB21L2	ZBP1
ZC3HAV1	HERC6
FASN	STAT1
IER2	OAS3
LRRD1	KRT24
TRIM25	SLC15A3
LINC01405	FRMD3
TRIM14	HERC6
HSPA1A	PNPT1
PRSS36	IFNL3
DUSP5	SP110
SPATA21	NLRC5
HSPA6	ISG20
HAS3	ETV7
PTGER4	SOCS1
C20orf141	GMPR
BHLHE41	THEMIS2
SLC25A25	OAS2
ARRDC4	ZC3HAV1
EREG	GBP4
LCE1E	HSH2D
PLEKHA4	TAP1
IER3	GBP1
TRIB1	OAS3
AGXT	KLHDC7B
CPNE1	IFI35
CLUH	TAGAP
EPHB4	RASGRP3
S1PR3	PPM1K
BRD4	RHOF
TMEM151A	SUSD3
PHLDA2	NT5C3A
TICAM1	EIF2AK2
LIF	OAS2
SF3A1	IFITM4P
ZMIZ1	DHX58
MYC	TOR1B
LIPE	RNF213
PIM3	EIF2AK2
SERPINB9	MLKL
HSPA1B	TRANK1
HK2	CMPK2
PML	PARP12
LDLR	CD274
ZNF319	NT5C3A
RCOR1	BRIP1
LRATD2	SAMD9
DUSP8	FOS
	IFITM3
	PARP9
	ATP1A3
	PARP10
	IFITM2
	ZNFX1
	KLF6
	IL22RA1
	TDRD7
	CEACAM1
	SP6
	HKDC1
	SLC25A28
	TYMP
	LMO2
	PARP14
	CD274
	ARL14
	FAM71F1
	IFIT5
	SCO2
	TRIM21
	GBP1P1
	PNPT1
	PPP1R15A
	TRIM5
	RBM11
	HSPB9
	PHLPP2
	UBE2L6
	FRMD3
	BLZF1
	HDX
	DTX3L
	APOL6
	JAK2
	DUSP5
	NUPR1
	CMTR1
	IFNB1
	IRF9
	SAMHD1
	BCL2L14
	SP100
	NTNG2
	FBXO39
	OVOL1
	SP140L
	TOR1B
	SP140
	STARD5
	MYD88
	FBXO6
	C19orf12
	LGALS9
	EREG
	BACH2
	RTKN2
	NOD2
	APOL3
	TRIM22
	MAFF
	NUB1
	PHF11
	GTPBP2
	HSH2D
	PCGF5
	MAP3K9
	RIPK2
	ZNF385C
	SMCHD1
	NR1D2
	SPATS2L
	CPEB2
	RABGAP1L
	XRN1
	SAMHD1
	DESI1
	HLA-E
	MXD1
	ADPRS
	PLEK2
	CMTR1
	H3C2
	PPP2R2A
	LGALS9
	MIR155HG
	PLEKHN1
	CXCR3
	ZNFX1
	NOCT

## Sheet: RSV gene list
A549-RSV
ISG15
IFI6
THEMIS2
IFI44L
IFI44
GBP1
GBP5
S100A9
IFI16
IFIT2
IFIT3
IFIT1
IFITM1
IRF7
TRIM22
LMO2
SMTNL1
BATF2
MMP1
STAT2
OAS1
OAS3
OAS2
OASL
IFI27
C15orf48
SOCS1
MT2A
NLRC5
XAF1
CCL3
CSF3
IFI35
C19orf66
HSH2D
IFNL2
IFNL1
LGALS17A
PLEKHA4
CMPK2
RSAD2
IFIH1
STAT1
SP110
SAMHD1
HELZ2
MX2
MX1
USP18
APOL1
TYMP
TRANK1
CDCP1
TMEM158
UBA7
MYH15
PARP9
LAMP3
RTP4
HERC5
HLA-F
PSMB9
SAMD9L
PARP12
PARP10
IFNB1
DDX58

## Sheet: IAV gene list
NHBE-IAV
ISG15
IFI6
IFI44L
IFI44
HSPA6
ZBED6
IFIT2
IFIT3
IFIT1
PYGM
BIRC3
ITGA7
OAS3
OASL
RNASE7
SEL1L
IFI27
XAF1
RASD1
CCL5
AOC2
SERPINB10
EFNA2
CMPK2
RSAD2
NEURL3
TNFAIP6
IFIH1
MAFB
HELZ2
MX2
MX1
DTX3L
PTX3
TFRC
CXCL10
HERC5
SLC7A11
DDX60
DDX60L
TNFAIP3
CACNA2D1
